# Supplementary material for: Loss of tumor suppressor menin expression in high grade cholangiocarcinomas
Source: BMC Res Notes. 2023 Feb 13;16:15. doi: 10.1186/s13104-023-06282-6 (PMC9923918; doi:10.1186/s13104-023-06282-6)
Supplement: Supplementary file 3 — Additional file 3: Excel file containing all data acquired in this study. [file 13104_2023_6282_MOESM3_ESM.xlsx]

## Sheet: Data
Additional file 3: Excel file containing all data acquired in this study.
Pos.	No.	Age	Sex	Organ/Anatomic Site	Pathology diagnosis	TNM	Grade	Fibrosis (Y,N)	Menin	Meninx	Stage	Type
C6	26	71	M	Liver	Intrahepatic cholangiocarcinoma	T2N1M0	1	N	N	0	IVA	Malignant
B10	20	56	M	Liver	Intrahepatic cholangiocarcinoma with necrosis	T2N0M0	2	N	N	0	II	Malignant
C4	24	51	F	Liver	Intrahepatic cholangiocarcinoma	T2N0M0	2	N	N	0	II	Malignant
D6	36	60	M	Liver	Intrahepatic cholangiocarcinoma	T2N0M0	2	N	N	0	II	Malignant
E3	43	64	M	Liver	Intrahepatic cholangiocarcinoma	T2N0M0	2	N	N	0	II	Malignant
F6	56	52	M	Liver	Intrahepatic cholangiocarcinoma	T2N0M0	2	N	N	0	II	Malignant
F9	59	45	M	Liver	Intrahepatic cholangiocarcinoma with necrosis	T2N0M0	2	N	N	0	II	Malignant
C3	23	52	M	Liver	Intrahepatic cholangiocarcinoma	T3N0M0	2	N	N	0	III	Malignant
F4	54	74	M	Liver	Intrahepatic cholangiocarcinoma	T3N0M0	2	N	N	0	III	Malignant
G1	61	39	F	Liver	Intrahepatic cholangiocarcinoma	T3N1M0	2	N	N	0	IVA	Malignant
C1	21	56	F	Liver	Intrahepatic cholangiocarcinoma	T3N0M0	2	N	N	0	III	Malignant
E6	46	56	F	Liver	Intrahepatic cholangiocarcinoma with necrosis	T2N0M0	3	N	N	0	II	Malignant
F8	58	62	M	Liver	Intrahepatic cholangiocarcinoma	T2N0M0	3	N	N	0	II	Malignant
B9	19	58	M	Liver	Intrahepatic cholangiocarcinoma	T3N0M0	3	N	N	0	III	Malignant
E7	47	65	M	Liver	Intrahepatic cholangiocarcinoma with necrosis	T3N1M0	3	N	N	0	IVA	Malignant
A6	6	48	F	Liver	Intrahepatic cholangiocarcinoma	T2N0M0	2	N	N	0	II	Malignant
A8	8	51	F	Liver	Intrahepatic cholangiocarcinoma with necrosis	T3N1M0	2	N	N	0	IVA	Malignant
G10	70	48	F	Liver	Intrahepatic cholangiocarcinoma	T2N0M0	3	N	N	0	II	Malignant
I6	86	50	M	Liver	Intrahepatic cholangiocarcinoma with necrosis	T2N0M0	3	N	N	0	II	Malignant
J1	91	57	M	Liver	Intrahepatic cholangiocarcinoma	T2N0M0	3	N	N	0	II	Malignant
J6	96	70	F	Liver	Intrahepatic cholangiocarcinoma	T2N0M0	3	N	N	0	II	Malignant
J8	98	51	M	Liver	Intrahepatic cholangiocarcinoma (sparse)	T2N0M0	3	N	N	0	II	Malignant
J9	99	50	M	Liver	Intrahepatic cholangiocarcinoma	T2N0M0	3	N	N	0	II	Malignant
H7	77	52	M	Liver	Intrahepatic cholangiocarcinoma	T3N0M0	3	N	N	0	III	Malignant
I3	83	52	M	Liver	Intrahepatic cholangiocarcinoma	T3N0M0	3	N	N	0	III	Malignant
J2	92	60	M	Liver	Intrahepatic cholangiocarcinoma	T3N0M0	3	N	N	0	III	Malignant
J7	97	54	F	Liver	Intrahepatic cholangiocarcinoma with necrosis	T3N0M0	3	N	N	0	III	Malignant
A5	5	32	F	Liver	Intrahepatic cholangiocarcinoma	T2N1M0	3	N	N	0	IVA	Malignant
G9	69	68	M	Liver	Intrahepatic cholangiocarcinoma	T3N1M0	3	N	N	0	IVA	Malignant
H3	73	47	F	Liver	Intrahepatic cholangiocarcinoma	T2N1M0	3	N	N	0	IVA	Malignant
H4	74	70	F	Liver	Intrahepatic cholangiocarcinoma	T3N1M0	3	N	N	0	IVA	Malignant
H6	76	49	M	Liver	Intrahepatic cholangiocarcinoma	T4N0M0	3	N	N	0	IVA	Malignant
H8	78	27	F	Liver	Intrahepatic cholangiocarcinoma	T3N1M0	3	N	N	0	IVA	Malignant
H9	79	55	F	Liver	Intrahepatic cholangiocarcinoma	T3N1M0	3	N	N	0	IVA	Malignant
I4	84	60	M	Liver	Intrahepatic cholangiocarcinoma	T2N1M0	3	N	N	0	IVA	Malignant
I7	87	70	F	Liver	Intrahepatic cholangiocarcinoma	T3N1M0	3	N	N	0	IVA	Malignant
I9	89	51	M	Liver	Intrahepatic cholangiocarcinoma	T3N1M0	3	N	N	0	IVA	Malignant
I10	90	63	M	Liver	Intrahepatic cholangiocarcinoma	T3N1M0	3	N	N	0	IVA	Malignant
J3	93	56	F	Liver	Intrahepatic cholangiocarcinoma	T3N1M0	3	N	N	0	IVA	Malignant
J10	100	68	M	Liver	Intrahepatic cholangiocarcinoma	T3N1M0	3	N	N	0	IVA	Malignant
B6	16	55	F	Liver	Intrahepatic cholangiocarcinoma	T2N0M0	2	N	N	0	II	Malignant
B2	12	54	F	Liver	Intrahepatic cholangiocarcinoma	T3N0M0	2	N	N	0	III	Malignant
G6	66	69	M	Liver	Intrahepatic cholangiocarcinoma	T3N1M0	3	N	N	0	IVA	Malignant
B3	13	62	F	Liver	Intrahepatic cholangiocarcinoma	T2N0M0	2	N	N	0	II	Malignant
G3	63	68	M	Liver	Intrahepatic cholangiocarcinoma	T2N0M0	3	N	N	0	II	Malignant
C8	28	48	F	Liver	Intrahepatic cholangiocarcinoma	T2N0M0	2	N	N	0	II	Malignant
C9	29	46	M	Liver	Intrahepatic cholangiocarcinoma	T2N0M0	2	N	N	0	II	Malignant
C10	30	43	F	Liver	Intrahepatic cholangiocarcinoma	T2N0M0	2	N	N	0	II	Malignant
C7	27	55	M	Liver	Intrahepatic cholangiocarcinoma	T3N0M0	2	N	N	0	III	Malignant
D2	32	61	M	Liver	Intrahepatic cholangiocarcinoma	T3N0M0	2	N	N	0	III	Malignant
D1	31	40	M	Liver	Intrahepatic cholangiocarcinoma	T2N1M0	2	N	N	0	IVA	Malignant
B8	18	45	F	Liver	Intrahepatic cholangiocarcinoma	T3N0M0	3	N	N	0	III	Malignant
F1	51	36	F	Liver	Intrahepatic cholangiocarcinoma	T2N1M0	3	N	N	0	IVA	Malignant
H1	71	57	F	Liver	Intrahepatic cholangiocarcinoma with necrosis	T2N1M0	2	N	N	0	IVA	Malignant
D9	39	48	M	Liver	Intrahepatic cholangiocarcinoma	T3N0M0	2	N	N	0	III	Malignant
G4	64	55	M	Liver	Intrahepatic cholangiocarcinoma	T2N0M0	2	N	N	0	II	Malignant
D7	37	58	M	Liver	Intrahepatic cholangiocarcinoma	T2N0M0	3	N	P(Less than 1)	1	II	Malignant
H2	72	64	M	Liver	Intrahepatic cholangiocarcinoma	T3N1M0	3	N	Present (Between 0 to 1 ))	1	IVA	Malignant
A4	4	52	F	Liver	Intrahepatic cholangiocarcinoma	T3N0M0	1	N	P (1)	1	III	Malignant
I8	88	46	M	Liver	Intrahepatic cholangiocarcinoma	T2N0M0	2	N	P (1)	1	II	Malignant
E4	44	67	M	Liver	Intrahepatic cholangiocarcinoma	T3N0M0	1	N	P(1)	1	II	Malignant
A10	10	52	M	Liver	Intrahepatic cholangiocarcinoma	T3N1M0	2	N	P(1)	1	IVA	Malignant
G8	68	59	F	Liver	Intrahepatic cholangiocarcinoma	T4N0M0	2	N	Present (1)	1	IVA	Malignant
D8	38	44	F	Liver	Intrahepatic cholangiocarcinoma	T3N0M0	1	N	P (1-2)	2	III	Malignant
B1	11	47	M	Liver	Intrahepatic cholangiocarcinoma	T2N0M0	1	N	Positive (Score 2)	2	II	Malignant
A9	9	57	M	Liver	Intrahepatic cholangiocarcinoma	T3N0M0	1	N	P(2 -3)	3	III	Malignant
I5	85	40	M	Liver	Intrahepatic cholangiocarcinoma	T2N0M0	1	N	P (3)	3	II	Malignant
I2	82	65	M	Liver	Intrahepatic cholangiocarcinoma (sparse)	T2N1M0	2	N	P (3)	3	IVA	Malignant
G5	65	56	F	Liver	Intrahepatic cholangiocarcinoma	T2N0M0	1	N	P (3)	3	II	Malignant
G2	62	55	F	Liver	Intrahepatic cholangiocarcinoma	T2N1M0	2	Y	N	0	IVA	Malignant
F10	60	40	M	Liver	Intrahepatic cholangiocarcinoma	T3N0M0	3	Y	N	0	III	Malignant
F3	53	58	F	Liver	Intrahepatic cholangiocarcinoma	T2N0M0	3	Y	P (Less than 1)	1	II	Malignant
E1	41	54	F	Liver	Intrahepatic cholangiocarcinoma	T3N1M0	2	Y	P ( 1)	1	IVA	Malignant
H10	80	64	M	Liver	Intrahepatic cholangiocarcinoma	T3N1M0	2	Y	P (1)	1	IVA	Malignant
E10	50	60	F	Liver	Intrahepatic cholangiocarcinoma	T2N0M0	3	Y	P (1)	1	II	Malignant
E9	49	37	M	Liver	Intrahepatic cholangiocarcinoma	T2N1M0	3	Y	P (1)	1	IVA	Malignant
F2	52	63	M	Liver	Intrahepatic cholangiocarcinoma	T3N0M0	2	Y	P (1)	1	III	Malignant
C2	22	47	M	Liver	Intrahepatic cholangiocarcinoma with necrosis	T2N0M0	2	Y	Positive (Score 1)	1	III	Malignant
E2	42	58	F	Liver	Intrahepatic cholangiocarcinoma	T2N0M0	2	Y	Present (1)	1	II	Malignant
F5	55	56	F	Liver	Intrahepatic cholangiocarcinoma	T3N0M0	3	Y	Present (1)	1	III	Malignant
G7	67	65	M	Liver	Intrahepatic cholangiocarcinoma	T3N0M0	3	Y	Present (1)	1	III	Malignant
D4	34	63	M	Liver	Intrahepatic cholangiocarcinoma	T3N0M0	3	Y	Present (1)	1	III	Malignant
B5	15	50	F	Liver	Intrahepatic cholangiocarcinoma	T3N1M0	2	Y	P (1-2)	2	IVA	Malignant
D3	33	46	M	Liver	Intrahepatic cholangiocarcinoma	T2N0M0	3	Y	P(1 to 2)	2	II	Malignant
C5	25	35	F	Liver	Intrahepatic cholangiocarcinoma	T2N0M0	2	Y	Positive (2-3)	2	II	Malignant
B7	17	66	M	Liver	Intrahepatic cholangiocarcinoma	T2N0M0	2	Y	P (2)	2	II	Malignant
I1	81	58	F	Liver	Intrahepatic cholangiocarcinoma	T2N0M0	3	Y	P (2)	2	II	Malignant
E8	48	73	M	Liver	Intrahepatic cholangiocarcinoma	T2N1M0	2	Y	P (2)	2	IVA	Malignant
E5	45	69	F	Liver	Intrahepatic cholangiocarcinoma	T2N1M0	2	Y	P (2)	2	IVA	Malignant
F7	57	36	F	Liver	Intrahepatic cholangiocarcinoma	T2N0M0	2	Y	P (Score 2)	2	II	Malignant
A3	3	35	F	Liver	Intrahepatic cholangiocarcinoma	T2N0M0	1	Y	P(2)	2	II	Malignant
A1	1	69	F	Liver	Intrahepatic cholangiocarcinoma	T1N0M0	2	Y	P(2+)	2	II	Malignant
A7	7	74	M	Liver	Intrahepatic cholangiocarcinoma	T3N1M0	2	Y	Present (Score 2)	2	IVA	Malignant
H5	75	43	M	Liver	Intrahepatic cholangiocarcinoma	T2N0M0	2	Y	P (2-3)	3	II	Malignant
D10	40	71	M	Liver	Intrahepatic cholangiocarcinoma	T2N0M0	1	Y	P (2-3)	3	II	Malignant
B4	14	36	M	Liver	Intrahepatic cholangiocarcinoma with necrosis	T2N0M0	2	Y	P (3)	3	II	Malignant
D5	35	49	F	Liver	Intrahepatic cholangiocarcinoma (sparse)	T1N0M0	3	Y	P (3)	3	II	Malignant
